# Supplementary material for: Computational Search for Inhibitors of SOD1 Mutant Infectivity as Potential Therapeutics for ALS Disease
Source: Int J Mol Sci. 2025 May 13;26(10):4660. doi: 10.3390/ijms26104660 (PMC12111112; doi:10.3390/ijms26104660)
Supplement: Supplementary file 1 [file ijms-26-04660-s001.zip]

Archive with 1 entries (1 files):
- ijms-3559923-supplementary.pdf
